# Supplementary material for: Core Promoters of Pig SOD2 Gene and Its Expression Regulation by DNA Methylation
Source: Vet Sci. 2025 Nov 28;12(12):1133. doi: 10.3390/vetsci12121133 (PMC12737695; doi:10.3390/vetsci12121133)
Supplement: Supplementary file 1 [file vetsci-12-01133-s001.zip]

Archive with 1 entries (1 files):
- vetsci-3969741-supplementary.pdf
